# Supplementary material for: Effect of mechanical properties of monofilament twines on the catch efficiency of biodegradable gillnets
Source: PLoS One. 2020 Sep 24;15(9):e0234224. doi: 10.1371/journal.pone.0234224 (PMC7514056; doi:10.1371/journal.pone.0234224)
Supplement: S1 File — The catch data consists of count data for numbers of cod caught in the biodegradable gillnets (Test 1) and nylon PA gillnets (Test 2) for each size class (Length) corresponding to total fish length. (ZIP) [file pone.0234224.s001.zip]

Archive with 41 entries (41 files):
- set1 Sep7 bio55.txt
- set10 Nov28 bio55.txt
- set10 Nov28 bio60.txt
- set11 Nov29 bio55.txt
- set11 Nov29 bio60.txt
- set12 Nov30 bio55.txt
- set12 Nov30bio60.txt
- set13 Dec01 bio55.txt
- set13 Dec01 bio60.txt
- set14 Dec02 bio55.txt
- set14 Dec02 bio60.txt
- set15 Dec03 bio55.txt
- set15 Dec03 bio60.txt
- set16 Dec04 bio55.txt
- set16 Dec04 bio60.txt
- set17 Dec06 bio55.txt
- set17 Dec06 bio60.txt
- set18 Dec07 bio55.txt
- set18 Dec07 bio60.txt
- set19 Dec08 bio55.txt
- set19 Dec08 bio60.txt
- set2 Sep11 bio55.txt
- set2 Sep11 bio60.txt
- set20 Dec09 bio55.txt
- set20 Dec09 bio60.txt
- set21 Dec10 bio55.txt
- set21 Dec10 bio60.txt
- set3 Oct31 bio55.txt
- set3 Oct31 bio60.txt
- set4 Nov01 bio55.txt
- set4 Nov01 bio60.txt
- set5 Nov02 bio55.txt
- set5 Nov02 bio60.txt
- set6 Nov12 bio55.txt
- set6 Nov12 bio60.txt
- set7 Nov13 bio55.txt
- set7 Nov13 bio60.txt
- set8 Nov14 bio55.txt
- set8 Nov14 bio60.txt
- set9 Nov27 bio55.txt
- set9 Nov27 bio60.txt
