# Supplementary material for: Effect of mechanical properties of monofilament twines on the catch efficiency of biodegradable gillnets
Source: PLoS One. 2020 Sep 24;15(9):e0234224. doi: 10.1371/journal.pone.0234224 (PMC7514056; doi:10.1371/journal.pone.0234224)
Supplement: S2 File — The catch data consists of count data for numbers of saithe caught in the biodegradable gillnets (Test 1) and nylon PA gillnets (Test 2) for each size class (Length) corresponding to total fish length. (ZIP) [file pone.0234224.s002.zip › set5 Nov02 bio55.txt]

    LENGTH    TEST1    TEST2
    62.50    0    1
    63.50    1    0
    67.50    0    1
    70.50    1    0
    72.50    0    1
    77.50    0    1
SPECIES    sei
NDEPLOY    5
